# Supplementary material for: Are Bifidobacterium Species Key Players in the Progression of Type 1 Diabetes? A Systematic Review
Source: Endocrinol Diabetes Metab. 2025 Oct 13;8(6):e70120. doi: 10.1002/edm2.70120 (PMC12518506; doi:10.1002/edm2.70120)
Supplement: Supplementary file 1 — Data S1: edm270120‐sup‐0001‐Tables.xlsx. [file EDM2-8-e70120-s001.xlsx]

## Sheet: Suppl Table 1
Supplementary Table 1: Results from the search strategy for Embase and MEDLINE (using the OVID platform) and Web of Science used in the systematic review
2025-01-25	EMBASE	Results	2025-01-25	Medline	Results	2025-01-25	Web of Science	Results
1	Type 1 Diabetes.mp. or insulin dependent diabetes mellitus/	168194	1	Type 1 Diabetes.mp. or Diabetes Mellitus, Type 1/	106670	1	(ALL=(type 1 diabetes )) OR ALL=(insuline dependent diabetes mellitus )	188473
2	Type 1 Diabetes Mellitus.mp.	23147	2	type 1 diabetes mellitus.mp.	15091	2	ALL=(type 1 diabetes mellitus )	88828
3	diabetes mellitus/ or Autoimmune Diabetes.mp.	792232	3	diabetes mellitus.mp. or Diabetes Mellitus/	574688	3	(ALL=(diabetes mellitus )) OR ALL=(autoimmune diabetes )	268019
4	T1DM.mp.	14171	4	T1DM.mp.	7467	4	ALL=(T1DM)	7071
5	Beta-Cell autoimmunity.mp. or pancreas islet beta cell/	52806	5	"Islets of Langerhans"/ or Insulin-Secreting Cells/ or Beta-Cell autoimmunity.mp.	53999	5	(ALL=(Beta-Cell autoimmunity )) OR ALL=(pancreas islet beta cells)	6692
6	Diabetes Mellitus, Type 1.mp.	3326	6	Diabetes Mellitus, Type 1/ or Diabetes Mellitus, Type 1.mp.	90611	6	ALL=(Diabetes mellitus, type 1 )	88828
7	1 or 2 or 3 or 4 or 5 or 6	954127	7	1 or 2 or 3 or 4 or 5 or 6	612281	7	#1 or #2 or #3 or #4 or #5 or #6	365597
8	gastrointestinal microbes.mp.	86	8	gastrointestinal microbes.mp.	75	8	ALL=(gastrointestinal microbes)	5068
9	dysbiosis.mp. or dysbiosis/ or intestine flora/	136049	9	dysbiosis.mp. or Dysbiosis/	24559	9	(ALL=(dysbiosis)) OR ALL=(intestine flora)	32849
10	gut microbiota.mp. or intestine flora/	130580	10	intestine flora.mp.	10	10	(ALL=(gut microbiota )) OR ALL=(intestine flora)	116502
11	gut bacteria.mp. or intestine flora/	122265	11	gut microbiota.mp. or Gastrointestinal Microbiome/	79190	11	(ALL=(gut bacteria )) OR ALL=(intestine flora)	61924
12	microbiome/ or microbiome.mp. or bacterial microbiome/	96133	12	Gastrointestinal Microbiome/ or gut bacteria.mp.	54690	12	(ALL=(microbiome )) OR ALL=(bacterial macrobiome)	117481
13	8 or 9 or 10 or 11 or 12	197534	13	microbiome.mp. or Microbiota/	126665	13	#9 OR #8 OR #10 OR #11 OR #12	216736
14	"Bifidobacterium longum subsp. infantis"/ or Bifidobacterium animalis/ or Bifidobacterium breve extract/ or Bifidobacterium pseudocatenulatum/ or Bifidobacterium adolescentis/ or "Bifidobacterium longum subsp. longum"/ or Bifidobacterium bifidum/ or Bifidobacterium breve/ or Bifidobacterium/ or bifidobacterium.mp. or Bifidobacterium longum/	28591	14	8 or 9 or 10 or 11 or 12 or 13	152119	14	((((((((ALL=(Bifidobacterium longum subsp. infantis)) OR ALL=(Bifidobacterium animalis)) OR ALL=(Bifidobacterium breve extract)) OR ALL=(Bifidobacterium pseudocatenulatum)) OR ALL=(Bifidobacterium adolescentis)) OR ALL=(Bifidobacterium longum subsp. longum)) OR ALL=(Bifidobacterium breve)) OR ALL=(Bifidobacterium)) AND ALL=(Bifidobacterium longum)	4366
15	bifidobacteria.mp.	6300	15	Bifidobacterium pseudocatenulatum/ or Bifidobacterium breve/ or Bifidobacterium adolescentis/ or Bifidobacterium bifidum/ or bifidobacterium.mp. or Bifidobacterium animalis/ or Bifidobacterium longum/ or Bifidobacterium/ or Bifidobacterium longum subspecies infantis/	16138	15	ALL=( bifidobacteria)	8442
16	14 or 15	30740	16	bifidobacteria.mp.	4990	16	#14 OR #15	11566
17	7 and 13 and 16	654	17	15 or 16	17879	18	#7 AND #13 AND #16	120
			18	7 and 14 and 17	346

## Sheet: Suppl Table 2
Supplementary Table 2: Joanna Briggs Institute (JBI) quality scores for papers included in the study.
JBI CRITICAL APPRAISAL CHECKLIST FOR case control study	1. Were the groups comparable other than the presence of disease in cases or the absence of disease in controls?	2. Were cases and controls matched appropriately?	3. Were the same criteria used for identification of cases and controls?	4. Was exposure measured in a standard, valid and reliable way?	5. Was exposure measured in the same way for cases and controls?	6. Were confounding factors identified?	7. Were strategies to deal with confounding factors stated?	8. Were outcomes assessed in a standard, valid and reliable way for cases and controls?	9. Was the exposure period of interest long enough to be meaningful?	10. Was appropriate statistical analysis used?	SCORE
Maffeis et al	Y	Y	Y	Y	Y	Y	N	Y	N	Y	8
Brown et al	Y	Y	Y	Y	Y	U	N	Y	Y	Y	8
De groot et al	Y	Y	Y	Y	Y	Y	Y	Y	Y	Y	10
Demerci et al	Y	Y	Y	Y	Y	Y	N	Y	Y	Y	9
Ejtahed et al	Y	Y	Y	Y	Y	Y	N	Y	Y	Y	9
Fassatoui et al	Y	N	Y	Y	N	N	N	Y	Y	Y	6
Leiva-gea et al	Y	Y	Y	Y	N	N	N	Y	Y	Y	7
Liu et al	Y	Y	Y	Y	Y	Y	N	Y	Y	Y	9
Murri et al	Y	Y	Y	Y	Y	Y	Y	Y	Y	Y	10
Soyucen et al	Y	Y	Y	Y	Y	N	N	U	Y	Y	7
Traversi et al	Y	Y	Y	Y	Y	Y	Y	Y	Y	Y	10
Cinek et al (2018 )	Y	Y	U	Y	Y	N	N	N	Y	Y	6
Biassoni et al	Y	Y	Y	Y	Y	N	N	Y	Y	Y	8
Salamon et al	Y	Y	Y	Y	Y	Y	N	Y	Y	Y	9
Van Heck et al	Y	Y	N	Y	N	Y	Y	Y	Y	Y	8
Chukhlovin et al	Y	N	Y	Y	Y	Y	N	Y	Y	Y	8
Krawczyk et al	Y	Y	Y	Y	Y	Y	N	Y	Y	Y	9
JBI CRITICAL APPRAISAL CHECKLIST FOR cohort study	1. Were the two groups similar and recruited from the same population?	2. Were the exposures measured similarly to assign people to both exposed and unexposed groups?	3. Was the exposure measured in a valid and reliable way?	4. Were confounding factors identified?	5. Were strategies to deal with confounding factors stated?	6. Were the groups/participants free of the outcome at the start of the study (or at the moment of exposure)?	7. Were the outcomes measured in a valid and reliable way?	8. Was the follow up time reported and sufficient to be long enough for outcomes to occur?	9. Was follow up complete, and if not, were the reasons to loss to follow up described and explored?	10. Were strategies to address incomplete follow up utilized?	11. Was appropriate statistical analysis used?	SCORE
Kostic et al	Y	Y	Y	Y	Y	Y	Y	N	U	U	Y	8
Davis-Richardson et al	Y	Y	Y	Y	Y	Y	Y	Y	U	U	Y	9
Cinek et al (2017)	Y	Y	U	Y	Y	Y	Y	Y	Y	Y	Y	10
Stewart et al	Y	Y	Y	Y	Y	Y	Y	Y	Y	U	Y	10
Vatanen et al	Y	Y	Y	Y	Y	Y	Y	Y	Y	U	Y	10
JBI CRITICAL APPRAISAL CHECKLIST FOR analytical cross sectional study	1. Were the criteria for inclusion in the sample clearly defined?	2. Were the study subjects and the setting described in detail?	3. Was the exposure measured in a valid and reliable way?	4. Were objective, standard criteria used for measurement of the condition?	5. Were confounding factors identified?	6. Were strategies to deal with confounding factors stated?	7. Were the outcomes measured in a valid and reliable way?	8. Was appropriate statistical analysis used?	SCORE
Lakshmanan et al	Y	Y	Y	Y	Y	N	Y	Y	7
Telukdar et al	Y	Y	Y	Y	N	N	Y	Y	6
Lo Conte et al	Y	Y	Y	Y	Y	y	Y	Y	8
